# Supplementary material for: Women’s excess unhealthy life years: disentangling the unhealthy life years gap
Source: Eur J Public Health. 2019 Jul 5;29(5):914–9. doi: 10.1093/eurpub/ckz114 (PMC6761840; doi:10.1093/eurpub/ckz114)
Supplement: ckz114_Supplementary_Data [file ckz114_supplementary_data.zip]

Archive with 3 entries (2 files):
- ckz114-Suppl_data/
- ckz114-Suppl_data/Supplementary_Data2.txt
- ckz114-Suppl_data/Supplementary_Data1.docx
