# Supplementary material for: Women’s excess unhealthy life years: disentangling the unhealthy life years gap
Source: Eur J Public Health. 2019 Jul 5;29(5):914–9. doi: 10.1093/eurpub/ckz114 (PMC6761840; doi:10.1093/eurpub/ckz114)
Supplement: ckz114_Supplementary_Data [file ckz114_supplementary_data.zip › ckz114-Suppl_data/Supplementary_Data2.txt]

rm(list=ls(all=TRUE))


#    Decomposition Tool Nusselder & Looman
#    User manual: see The User manual is available at: http://www.eurohex.eu/pdf/Decompostion%20guide.pdf
#    Example files available on request: w.nusselder@erasmusmc.nl   
#     overview of the program:
#    1  input parameters, only change line that starts with filein
#    2  repeats input parameters and interpretation in the output file
#    3 functions for calculation of Sullivan lifetables
#    4 function for Arriaga
#    5 functions for collecting and printing output
#    6 function for executing the decomposition
#    7 construction of the Sullivan lifetable
#    8 synchronize number of age classes in abbreviated life table (causes of death) and table of attributions
#      (causes disability)
#    9 Calculate life expectancies and differences
#   10 Arriaga for 1 vs 2 and 2 vs 1
#   11 Decomposition in mortality and disability effect
#   12 Decomposition of LE with disability by cause of disability
#         Not part of Sullivan decomposition tool as described in Demography 2004
#   13 Decomposition of total life expectancy difference by age of origin
#   14 Summary
#   15 Bootstrap


#==============================================================================================================
#    1  input parameters, only change line that starts with filein
#================================================================================================================

# enter the name of your inputfile

filein <-"C:\\aWILMA\\AFGESLOTEN PROJECTEN\\JA EHLEIS cnd\\oudebootstrapcorrected\\input decomposition 3-DPa-ag-boot_2018data.csv"


if( substring(filein,nchar(filein)-2)=="csv") {
    input <-  read.table(filein, header=F, sep=",") 
    input[,1] <- as.character(input[,1])
} else {
    input <-  read.table(filein, header=F, sep="@",fill=T)
    input[,1] <- as.character(input[,1])
    for (i in (1:nrow(input)))  for (i in (1:100))  input[,1] <- sub(" ","",input[,1])
    input[,1] <- ifelse(input[,1]=="NA",NA,input[,1])
}

input[11,1] <- ifelse(is.na(input[11,1])," ",input[11,1])

pad <- input[1,1]
fileout <- paste(pad,input[2,1],sep="")
filetype <- as.double(input[3,1])

#  filetype: 1 for population and number of deaths; 2 for single year life table ; 3 for abbreviated life table

sepfile <- input[4,1]
filenmi1 <- paste(pad,input[5,1],sep="")
filenmi2 <- paste(pad,input[6,1],sep="")
columns1 <- eval(parse(text=paste("c(",input[7,1],")")))
columns2 <- eval(parse(text=paste("c(",input[8,1],")")))
filenmcd1 <- ifelse(is.na(input[9,1]),NA,paste(pad,input[9,1],sep=""))
filenmcd2 <- ifelse(is.na(input[10,1]),NA,paste(pad,input[10,1],sep=""))
causes <- eval(parse(text=paste("c(",input[11,1],")")))
if (is.na(filenmcd1)) {
    Lfpop1 <- data.frame(ageclass=eval(parse(text=paste("c(",input[12,1],")"))))
    Lfpop2 <- Lfpop1
}
Attrib <- ifelse(input[13,1]=="CAUSE","A","P")
Attrib <- ifelse(is.na(Attrib),"N",Attrib)

# Attrib tells whether you have attributions of diseases to disability ("A"), prevalences ("P") or nothing ("N")

if(Attrib=="P") Attrib <- paste(Attrib,input[14,1],sep="")
if(Attrib=="PG") Attrib <- "PA"
fnattrib1 <- paste(pad,input[15,1],sep="")
fnattrib2 <- paste(pad,input[16,1],sep="")
ncolprev1 <- eval(parse(text=paste("c(",input[17,1],")")))
ncolprev2 <- eval(parse(text=paste("c(",input[18,1],")")))
Astartstop <- eval(parse(text=paste("c(",input[19,1],")")))
Astart <- if(length(Astartstop)==1) Astartstop else Astartstop[1]
Astop <- if(length(Astartstop)==1) NA else Astartstop[2]
Iprint <- as.double(input[20,1])
nodenomdis <- FALSE
if(Iprint>=10) {                           #31 aug 2011
    Nboots<- Iprint
    if(substr(Attrib,1,1)=="P") {
         if(is.na(ncolprev1[3])) {
              nodenomdis <- TRUE
              print(" HELP YOU HAVE NOT PROVIDED THE NUMBER OF RESPONDERS WITH THE DISABILITY PREVALENCE")
        } else {
              ncp1 <- ncolprev1[3]
              ncolprev1 <- ncolprev1[1:2]
              ncp2 <- ncolprev2[3]
              ncolprev2 <- ncolprev2[1:2]
         }
    }
} else Nboots <-0
iboots <- 0

Enot <- as.logical(input[21,1])

# skip the next line to get all output on the screen
sink(fileout)

#================================================================================================================
#    2  repeats input parameters and interpretation in the output file
#================================================================================================================

cat ("\n\n\n\n")
print("               decomposition.r          (version 7-05-2013)")
cat ("\n\n\n\n")
print("===========================================================================================")
print("> > > OUTPUT PART 1: DATA INSPECTION AND DOCUMENTATION < < <")
cat ("\n\n\n\n")

print(fileout)
print(filein)

if(sepfile=="t") Seps <- "" else Seps <- ","

numaggreg <- FALSE

if (filetype==1){
    cat("\n")
    print("files with deaths and years-at-risk:")
    print(filenmi1)
    print(filenmi2)

    pryr1 <-  read.table(filenmi1, header=TRUE, sep=",")
    cat("\n")
    print("label, age, Px and Dx for population t:")
    print(pryr1[1,columns1])

    pryr2 <-  read.table(filenmi2, header=TRUE, sep=",")
    cat("\n")
    print("label, age, Px and Dx for population t+n:")
    print(pryr2[1,columns2])
    
    if(as.double(as.character(pryr1[nrow(pryr1)-1,columns1[2]]))==nrow(pryr1)-2){
         print("numbers per single year of age")
    } else {
         numaggreg <- TRUE
         print("numbers per age category >1")
    }
} else {
    cat("\n")
    if(filetype==2)
        print("files with single year lifetables:")   else
        print("files with abridged lifetables:")
    print(filenmi1)
    print(filenmi2)

    Lfpopin1 <-  read.table(filenmi1, header=TRUE, fill=TRUE, sep=Seps)
    cat("\n")
    print("label, age, lx, dx and Lx for population t:")
    print(Lfpopin1[1,columns1])
    names(Lfpopin1)[columns1] <- c("label","age","lx","dx","Lx")

    Lfpopin2 <-  read.table(filenmi2, header=TRUE, fill=TRUE, sep=Seps)
    cat("\n")
    print("label, age, lx, dx and Lx for population t+n:")
    print(Lfpopin2[1,columns2])
    names(Lfpopin2)[columns2] <- c("label","age","lx","dx","Lx")
}

if(!is.na(filenmcd1)){
    cat("\n")
    print("filename for cause specific deaths for population t:")
    print(filenmcd1)
    Lfpop1 <- read.table(filenmcd1, header=TRUE, sep=",")
    cat("\n")
    print("filename for cause specific deaths for population t+n:")
    print(filenmcd2)
    Lfpop2 <- read.table(filenmcd2, header=TRUE, sep=",")
    cat("\n")
    print("selected causes for cause specific deaths:")
    print(names(Lfpop1)[causes])
    Causes.mor <- T

# Causes.mor tells whether there are causes of death available

} else Causes.mor <- F


matchAC<-T
if (filetype==3) {
    if(dim(Lfpopin1)[1]!=dim(Lfpop1)[1]) {
        print("NUMBER OF AGE CLASSES IN LIFE TABLE AND NUMBER OF CLASSES IN CAUSES OF DEATH OR ANSWER TO QUESTION Q8 DO NOT MATCH")
        matchAC<-F
    }
}

outputnames <- c(
"only a summary is given",
"no extra output",
"extra output for lifetables",
"extra output for Arriaga")
cat("\n")
Ip <- if (Iprint<10)  print(outputnames[Iprint+2]) else
        print(paste("bootstrap with",Iprint,"replicas"))

cat("\n")
print("age at which to start the lifetable:")
print(Astart)
if(!is.na(Astop)) {
    cat("\n")
    print("age at which to end the lifetable (partial LE):")
    print(Astop)
}

cat("\n")
if (Attrib=="PS"|Attrib=="PA")  {
    print(paste("prevalences by",ifelse(Attrib=="PS","single year","age class"),";  filename for populations  (t) and (t+1):"))
    if(length(ncolprev1)==3) print(" ... third column shows the number at risk")
    print(fnattrib1)
    prev1 <- read.table(fnattrib1, header=TRUE, sep=",")
    print(head(prev1[,ncolprev1]))
    print(fnattrib2)
    prev2 <- read.table(fnattrib2, header=TRUE, sep=",")
    print(head(prev2[,ncolprev2]))
}
matchPR <- (filetype!=3|Attrib!="PS")

# reads attributions tables and repairs column names to numbers
# (read.table leads to names like x50, x55 which are changed back into 50, 55 etc)
cat("\n")
if (Attrib=="A") {
    kolnames <- scan(fnattrib1,what="",n=100,quiet=T)
    kolnames <- kolnames[as.logical(1-cumsum(kolnames=="nn"))]
    disab.cause.pop1 <- read.table(fnattrib1)
    disab.cause.pop1 <- as.matrix(disab.cause.pop1)
    dimnames(disab.cause.pop1)[[2]] <- kolnames
    disab.cause.pop2 <- read.table(fnattrib2)
    disab.cause.pop2 <- as.matrix(disab.cause.pop2)
    dimnames(disab.cause.pop2)[[2]] <- kolnames
    #print results of repair and compares causes for disability and death
    cat("\n")
    print("attributions for  populations  (t) and (t+1):")
    print(disab.cause.pop1)
    print(disab.cause.pop2)
    cat("\n")
    Xinsti <- as.double(dimnames(disab.cause.pop1)[[1]][3]=="insti")
    print("selected causes for disability attributions (next to background):")
    print(dimnames(disab.cause.pop1)[[1]][-(1:(3+Xinsti))])
    print("  ... should match with:")
}
if(Causes.mor) {
    print("   causes of death:")
    print(names(Lfpop1)[causes])
}


#===========================================================================================================
#    3 functions for calculation of Sullivan lifetables
#===============================================================================================

# Functions for calculation of Sullivan life table
# Summary measures based on Sullivan life table (years with and without disability are given at the end of the progran)


makelftb1 <- function(pryr,columns,Lfpop,prev,ncolprev,label){
#               first function for life table: makes abbreviated life table from deaths and person-years at risk

#pryr        input file for population 1 with "population age PY.at.risk deaths"
#columns     numbers of  the columns for population, age, PY.at.risk and deaths
#Lfpop       data.frame with lower ages for age clasess
#prev        data.frame with prevalences of disability per age class
#ncolprev    numbers of  the columns for age class and prevalence


# pryr <- pryr1 ; columns <- columns1 ; Lfpop <- Lfpop1 ; prev <- prev1 ; mcolprev <- ncolprev1 ; label <- labels[1]

    Lftab <- pryr[,columns]
    if(length(columns)==4) Lftab$ax <- rep(0.5,nrow(Lftab))
    names(Lftab)<- c("label","age","Px","Dx","ax")
    Lftab$nx <- rep(1,nrow(Lftab))
          
    if(class(Lftab$age)=="factor") {
        Lftab$age <- as.character(Lftab$age)
        Lftab$age <- ifelse(substr(Lftab$age,nchar(Lftab$age),nchar(Lftab$age))=="+",substr(Lftab$age,1,nchar(Lftab$age)-1),Lftab$age)
        Lftab$age <- as.double(Lftab$age)
    }
    Lftab$nx<-c(Lftab$age[2:nrow(Lftab)]-Lftab$age[-nrow(Lftab)],10)
    Lftab$nx[nrow(Lftab)] <-  Lftab$nx[nrow(Lftab)-1]      #hier stond 10. maar qx was fout, nu nx uit vorige regel 
    print("nieuwe rgeel iov 10")
    print(Lftab)                     
    Outlifetab <<- mkheadtab(Outlifetab,paste("Lftab",label,sep="-"),"lifetable, first step",Lftab)
    Lftab$mx <- Lftab$Dx/Lftab$Px
    Lftab$qx <- (Lftab$nx*Lftab$mx)/(1+(Lftab$nx*(1-Lftab$ax)*Lftab$mx))
    Nage <- length(Lftab$qx)  # number of age groups
    Lftab$lx <- c(100000,(cumprod(1-Lftab$qx)*100000)[1:(Nage-1)])
    Lftab$dx <- Lftab$qx*Lftab$lx
    lag1 <- 2:Nage
    Lftab$Lx <- c(( (Lftab$nx*Lftab$ax*Lftab$lx)[1:(Nage-1)])+( (Lftab$nx*(1-Lftab$ax))[1:(Nage-1)]*Lftab$lx[lag1]),NA)
    
    #FS/20161025 (Modification due to age group restriction 35-79 instead of 35-85+, applicable to last age group only)
    Astartstop <- eval(parse(text=paste("c(",input[substring(input[,2],1,3)=="Q13",1],")")))
    # input can be start age group (e.g. 35) or range of age groups (e.g. 35,75)
    Astop <- if(length(Astartstop)==1) NA else Astartstop[2]  

    if(!is.na(Astop)) { 
    print(paste("Astop=", Astop, Nage, "partieel Q13 heeft tweede getal"))
      Lftab$nx <- 5
      #Lftab$Lx[Nage] <- ((Lftab$nx[Nage] * Lftab$lx[Nage]) + (Lftab$ax[Nage] * Lftab$dx[Nage]))   # CL 21-22 maar ik weet niet of het klopt. Was fout
      #Lftab$Lx[Nage] <- ((Lftab$nx[Nage] * (Lftab$lx[Nage]*(1-Lftab$qx[Nage]))) + (Lftab$ax[Nage] * Lftab$dx[Nage]))   # CL 21-22 maar ik weet niet of het klopt
      #Lftab$Lx[Nage] <- (((Lftab$lx[Nage]*(1-Lftab$qx[Nage]))) + (Lftab$ax[Nage] * Lftab$dx[Nage]))*5/2   # CL 21-22 maar ik weet niet of het klopt
      Lftab$Lx[Nage] <- (((Lftab$lx[Nage]*(1-Lftab$qx[Nage]))) + (Lftab$lx[Nage]))*5/2   # WN 20180204
    } else {
      print(paste(Astop, Nage, "niet partieel"))
      Lftab$Lx[Nage] <- Lftab$lx[Nage] / Lftab$mx[Nage]
    }
    
    Lftab$Tx[Nage:1] <- cumsum(Lftab$Lx[Nage:1])
    Lftab$ex <- Lftab$Tx/Lftab$lx
print("eind van de functie")
print(Lftab)
    Lftab
}

makelftb2 <- function(Lfpop,Lftab,prev,ncolprev,label) {
#               second function for life table:  translation from single years into abbreviated life table based on
#                   file with causes of death or provided by the user
    names(Lfpop)[1] <- "ageclass"
    if (Iprint==1) print(substring(as.character(Lfpop$ageclass),1,2))
    if (Iprint==1) print("this must be the list of lower limit ages; take care that no signs like + are used")
    # shorten Lfpop if last age year of Lftab is lower:
    if ( filetype==2 ){
        if (max(Lftab$age)<max(Lfpop$ageclass)){
            Tail <- Lfpop[Lfpop$ageclass>=max(Lftab$age),]
            Lfpop <- rbind(Lfpop[Lfpop$ageclass<max(Lftab$age),],apply(Tail,2,sum))
            Lfpop$ageclass[dim(Lfpop)[1]] <- max(Lftab$age)
            if(Iprint==1) print(" table with information about causes of death shortened because of ...")
            if(Iprint==1) print("    ... lower oldest agegroup in life table:")
            if(Iprint==1) print(Lfpop)
        }
    }
    Nage5 <- dim(Lfpop)[[1]]
    # Nage5 is the number of age categories in abbreviated lifetable
    if (Iprint==1) print("number of age categories in abbreviated lifetable:")
    if (Iprint==1) print(Nage5)
    startage <- as.double(substring(as.character(Lfpop$ageclass),1,2))
    Lfpop$lx <- Lftab$lx[startage+1]
    if (Iprint==1) print("years of age and classes in which they will be aggregated")
    Nage <- dim(Lftab)[1]
    if (Iprint==1) print(rbind(0:(Nage-1),cut(0:(Nage-1),c(startage,Nage+2)-0.5)))
    Lftab$ageclass <- cut(0:(Nage-1),c(startage,Nage+2)-0.5)
    Lfpop$Lx <- tapply(Lftab$Lx,Lftab$ageclass,sum)


# create nice labels for ageclasses:

    if(filetype==1){
        Minage <- tapply(0:(Nage-1),Lftab$ageclass,min)
        Maxage <- tapply(0:(Nage-1),Lftab$ageclass,max)
        levels(Lftab$ageclass) <- paste(Minage,Maxage,sep="-")
        levels(Lftab$ageclass)[length(levels(Lftab$ageclass))] <- paste(Minage[length(Minage)],"+")
        Lfpop$Lx <- tapply(Lftab$Lx,Lftab$ageclass,sum)
    }
    Lfpop$Tx[Nage5:1] <- cumsum(Lfpop$Lx[Nage5:1])
    Lfpop$ex <- Lfpop$Tx/Lfpop$lx
    if (filetype==1) {
        Lfpop$Px <- tapply(Lftab$Px,Lftab$ageclass,sum)
        Lfpop$Dx <- tapply(Lftab$Dx,Lftab$ageclass,sum)
        Lfpop$dx <- tapply(Lftab$dx,Lftab$ageclass,sum)
        Lfpop$mx <- Lfpop$Dx/Lfpop$Px
    } else {
        Lfpop$dx <- tapply(Lftab$dx,Lftab$ageclass,sum)
        Lfpop$mx <- Lfpop$dx/Lfpop$Lx
    }
    #wilma heeft volgende regels ingevoegd
    if (Attrib=="PS")
        Lfpop$pi <- tapply(Lftab$Lx*Lftab$pi,Lftab$ageclass,sum)/tapply(Lftab$Lx,Lftab$ageclass,sum)  else
    if (Attrib=="PA") {
        row.names(prev) <- prev[,ncolprev[1]]
        Lfpop$pi <- prev[as.character(Lfpop$ageclass),ncolprev[2]]
    }
    #einde invoeging wilma
    Outlifetab <<- mkheadtab(Outlifetab,paste("Lfpop",label,sep="-"),"calculated values for ex, Px, Dx, mx:",Lfpop)
    Lfpop
}

makelftb3 <- function(disab.cause,Lfpop,label){
#               second function for life table:   now make first stage of Sullivan life table
    Nage5 <- dim(Lfpop)[[1]]
    if(Attrib=="A"){
        # if attributions are given, now Sullivan with prevalence by cause
        Outlifetab <- mkheadtab(Outlifetab,paste("prev.per.age",label,sep="-"),"prevalences per age class",
                                disab.cause[2,]/disab.cause[1,])
        Pstart <- (1:Nage5)[substring(as.character(Lfpop$ageclass),1,2)== dimnames(disab.cause)[[2]][1]]
        if (Iprint==1) print("number of first age class with disability information:")
        if (Iprint==1) print(Pstart)
        Pi <- disab.cause[2,]/disab.cause[1,]
        Lfpop$pi <- c(rep(NA,Pstart-1),Pi,rep(Pi[length(Pi)],Nage5-Pstart-length(Pi)+1))
    }
    Lfpop
}

#   additional function for lifetable: change start

changestart <- function(Lfpop,selage){
    selage <-  as.double(rownames(Lfpop))>= Astart
    Lfpop$ageclass <-  rownames(Lfpop)
    Lfpop <- Lfpop[selage,]
    Lfpop$Lx <- Lfpop$Lx/Lfpop$lx[1]
    Lfpop$dx <- Lfpop$dx/Lfpop$lx[1]
    if(exists("Lfpop$Tx")) Lfpop$Tx <- Lfpop$Tx/Lfpop$lx[1]
    Lfpop$lx <- Lfpop$lx/Lfpop$lx[1]
    txtrange <- paste(Astart,":")
    if(!is.na(Astop)){
        selage <- as.double(substring(as.character(Lfpop$ageclass),1,2))<=Astop
        Lfpop <- Lfpop[selage,]
        Nage <- dim(Lfpop)[1]
        Lfpop$Tx[Nage:1] <- cumsum(Lfpop$Lx[Nage:1])
        Lfpop$ex <- Lfpop$Tx/Lfpop$lx
        txtrange <- paste(Astart," to ",Astop,":")
    }
    if(Attrib=="A") {
         disab.cause.pop1 <<- disab.cause.pop1[,as.double(colnames(disab.cause.pop1))>=Astart]
         disab.cause.pop2 <<- disab.cause.pop2[,as.double(colnames(disab.cause.pop2))>=Astart]
    }
    list(Lfpop,txtrange)
}

#===========================================================================================================
#    4 function for Arriaga
#===============================================================================================

# Function for calculation of Arriaga decomposition (until "end of function for Arriaga")
# Arriaga will be executed twice order to avoid that the results of the decomposition depend on
#    whether the first or second time point is used as reference

Arriaga <- function(Lfpopa,Lfpopb,label){
    #Rmort (iRtyk in demography paper page 320) is the proportion of deaths from cause k in the total number of deaths
    #    in the age group y, y+i at time (population) t
    nA <- dim(Lfpopa)[[1]]
    if(Causes.mor){
        Rmort.popa <- Lfpopa[,causes]/apply(Lfpopa[,causes],1,sum)
        # if NaN, then replace by zero:
        for (j in (1:ncol(Rmort.popa))) Rmort.popa[,j] <- ifelse(is.na(Rmort.popa[,j]),0,Rmort.popa[,j])
        Rmort.popb <- Lfpopb[,causes]/apply(Lfpopb[,causes],1,sum)
        # if NaN, then replace by zero:
        for (j in (1:ncol(Rmort.popb))) Rmort.popb[,j] <- ifelse(is.na(Rmort.popb[,j]),0,Rmort.popb[,j])

        #Cmort is iCyk in demography paper, formula 13, page 319
        Lfpopa$mx <- Lfpopa$dx/Lfpopa$Lx
        Lfpopb$mx <- Lfpopb$dx/Lfpopb$Lx
        Cmort <- ((Rmort.popa*Lfpopa$mx)-(Rmort.popb*Lfpopb$mx))/(Lfpopa$mx-Lfpopb$mx)
        # if NaN (both Rmort = 0), then replace by zero:
        for (j in (1:ncol(Cmort))) Cmort[,j] <- ifelse(Lfpopa$mx==Lfpopb$mx,0,Cmort[,j])
        dimnames(Cmort)[[1]] <- as.character(Lfpopb[,1])
        OutArriaga <<- mkheadtab(OutArriaga,paste("Cmort",label,sep="-"),"Cmort (equation 13)",Cmort)
    }

    # The direct effect (iDExy) of a mortality change (equation 6a-6b page 318)
    DE <- matrix(0,nrow=nA,ncol=nA)
    diag(DE) <- (Lfpopa$lx*(Lfpopb$Lx/Lfpopb$lx - Lfpopa$Lx/Lfpopa$lx))
    dimnames(DE) <- list(paste("x=",as.character(Lfpopa[,1]),sep=""),
                         paste("y=",as.character(Lfpopa[,1]),sep=""))
    OutArriaga <<- mkheadtab(OutArriaga,paste("DE",label,sep="-"),"DE (equation 6a-6b)",DE)

    # The indirect effect IE(equation 8)
    IE <- rep(0,nA)
    for (x in (2:nA)){
        y <- 1:(x-1)
        IE <- rbind(IE,c(Lfpopa$Lx[x]*( (Lfpopa$lx[y]/Lfpopa$lx[y+1])*(Lfpopb$lx[y+1]/Lfpopb$lx[y]) -1),
                                           rep(0,nA-(x-1))))
    }
    dimnames(IE) <- dimnames(DE)
    OutArriaga <<- mkheadtab(OutArriaga,paste("IE",label,sep="-"),"IE equation 8",IE)

    # The OE, first component of the interaction effect (equation 9)
    OE <- rep(0,nA)
    for (x in (2:nA)){
        y <- 1:(x-1)
        OE <- rbind(OE,c(Lfpopb$Lx[x]*( (Lfpopa$lx[y]/Lfpopb$lx[y])-(Lfpopa$lx[y+1]/Lfpopb$lx[y+1])),
                                         rep(0,nA-(x-1))))
    }
    dimnames(OE) <- dimnames(DE)
    OutArriaga <<- mkheadtab(OutArriaga,paste("OE",label,sep="-"),"OE equation 9",OE)

    # The interaction effect I (equation 10)
    I <- OE-IE
    OutArriaga <<- mkheadtab(OutArriaga,paste("I",label,sep="-"),"interaction effect I equation 10",I)

    # The total contribution TOT (equation 11)
    TOT <- DE+IE+I
    OutArriaga <<- mkheadtab(OutArriaga,paste("TOT",label,sep="-"),"TOT equation 11",TOT)
    OutArriaga <<- mkheadtab(OutArriaga,paste("columnTOT",label,sep="-"),
                            "difference in LE by age of origin (column sums of TOT)",apply(TOT,2,sum))

    if(!Causes.mor) CTOT <- TOT else {
        # # Total contribution by cause (iTOTxyk) (equation 12); only when no
        #                        causes of death are available (iTOTxyk=(iTOTxy))
        CTOT <- TOT%*%as.matrix(Cmort)
        dimnames(CTOT)[[1]] <- as.character(Lfpopb[,1])
    }
    # result will be TOT and CTOT (equation 11 and 12)
    list(TOT,CTOT)
}

#===========================================================================================================
#    5 functions for collecting and printing output
#===============================================================================================

mkheadtab <- function(List,Naam,Kop,Tabel,boots=F,kort) {
#    this functions adds a headed table to anb outputlist and, optionnally, prepares it for bootstrapping
#        List   name of the list to which the headed table should be added
#        Naam   name of the headed table in the list
#        Kop    header of the table
#        Tabel  content of the table  (may be a vector as well, but should have names)
#        boots  whether it should be bootstrapped
#        kort   short name for use in the  bootstrap results
    List[length(List)+1] <- list(x=list(Kop,Tabel))
    names(List)[length(List)] <- Naam
    if(boots)
        if(class(Tabel)=="matrix") {
           Outboots <<- rbind(Outboots,
                        data.frame(table=c(kort,rep("",length(Tabel)-1)),
                                   row=rep(dimnames(Tabel)[[1]],ncol(Tabel)),
                                   column=rep(dimnames(Tabel)[[2]],each=nrow(Tabel)),
                                   value=as.vector(Tabel)))
        } else if(length(Tabel)>1) {
            Outboots <<- rbind(Outboots,
                         data.frame(table=c(kort,rep("",length(Tabel)-1)),
                                    row=rep("",length(Tabel)),
                                    column=names(Tabel),
                                    value=as.vector(Tabel)))
        } else
            Outboots <<- rbind(Outboots,
                         data.frame(table=kort,
                                    row="",
                                    column="",
                                    value=as.vector(Tabel)))

    List
}

print.h <- function(x) {
#     prints a headed list
    cat("\n\n")
    cat(as.character(x[[1]]), ":\n\n.")       #   the dot is for importing smoothly in Excell
    if(Enot|class(x[[2]])=="data.frame") print(x[[2]]) else print(round(x[[2]],4))
}

#===========================================================================================================
#    6 function for executing the decomposition
#===============================================================================================

Decompose <- function(){

# if you skip the previous line the function can be run part by part to inspect (no arguments needed)
# stop before the ) matching the one on the previous line

    Outlifetab <<- NULL
    OutArriaga <<- NULL
    SummaryDC <- NULL
    Outboots <<- NULL

    # make replica for bootstrap
    if(iboots>0){
        pryr1[,columns1[4]] <-rpois(nrow(pryr1),pryr1.ori[,columns1[4]])
        pryr1[nrow(pryr1),columns1[4]] <-ifelse(pryr1[nrow(pryr1),columns1[4]]==0,0.03,pryr1[nrow(pryr1),columns1[4]])
        pryr2[,columns1[4]] <-rpois(nrow(pryr2),pryr2.ori[,columns1[4]])
        pryr2[nrow(pryr2),columns2[4]] <-ifelse(pryr2[nrow(pryr2),columns2[4]]==0,0.03,pryr2[nrow(pryr2),columns2[4]])
        if(substr(Attrib,1,1)=="P") {
            prev1[,ncolprev1[2]] <- rbinom (nrow(prev1.ori),prev1.ori[,ncp1],prev1.ori[,ncolprev1[2]])/prev1.ori[,ncp1]
            prev2[,ncolprev2[2]] <- rbinom (nrow(prev2.ori),prev2.ori[,ncp2],prev2.ori[,ncolprev2[2]])/prev2.ori[,ncp2]
        } else if(Attrib=="A") {
            disab.cause.pop1 <- as.matrix(read.table(fnattrib1,nrow=length(causes)+3,skip=(linespb*iboots)+startpb,blank.lines.skip=F))
            disab.cause.pop2 <- as.matrix(read.table(fnattrib2,nrow=length(causes)+3,skip=(linespb*iboots)+startpb,blank.lines.skip=F))
        }
    }

#===========================================================================================================
#    7 construction of the Sullivan lifetable
#===============================================================================================
    if(Iprint<10) {
         cat ("\n\n\n\n")
         print("===========================================================================================")
         print("> > > OUTPUT PART 2: COMBINING INPUT DATA AND DESCRIPTIVE CALCULATIONS < < <")
         cat ("\n\n\n\n")
    }
    if (filetype==1){
        labels <- c(as.character(pryr1[1,columns1[1]]),as.character(pryr2[1,columns2[1]]))
        if (Iprint<10) print(labels)
        Lftab1 <- makelftb1(pryr1,columns1,Lfpop1,prev1,ncolprev1,labels[1])
        Lftab2 <- makelftb1(pryr2,columns2,Lfpop2,prev2,ncolprev2,labels[2])
    } else {
        Lftab1 <- Lfpopin1
        Lftab2 <- Lfpopin2
        labels <- c(as.character(Lfpopin1[1,"label"]),as.character(Lfpopin2[1,"label"]))
    } 

    if (Attrib=="PS") {
        Nage <- length(Lftab1$qx)
        # if prevalences for single years of age
        Pstart <- (1:dim(Lftab1)[[1]])[Lftab1$age==as.double(as.vector(prev1[1,ncolprev1[1]]))]
        if (Iprint==1) print("first year of age with disability information:")
        if (Iprint==1) print(Lftab1[Pstart,])
        PI <- prev1[,ncolprev1[2]]
        Lftab1$pi <- c(rep(NA,Pstart-1),PI,rep(PI[length(PI)],Nage-Pstart-length(PI)+1))

        Nage <- length(Lftab2$qx)
        Pstart <- (1:dim(Lftab2)[[1]])[Lftab2$age==as.double(as.vector(prev2[1,ncolprev2[1]]))]
        if (Iprint==1) print("first year of age with disability information:")
        if (Iprint==1) print(Lftab2[Pstart,])
        PI <- prev2[,ncolprev2[2]]
        Lftab2$pi <- c(rep(NA,Pstart-1),PI,rep(PI[length(PI)],Nage-Pstart-length(PI)+1))
    }
    if (Iprint==1) print(Lftab1)
    if (Iprint==1) print(Lftab2)

    if (filetype == 3) {
        names(Lftab1)[columns1[2]] <- "ageclass"
        names(Lftab2)[columns2[2]] <- "ageclass"
        startlft <- as.data.frame(strsplit(as.character(Lftab1$ageclass),"-"))[1,]
        startlft <- as.character(as.matrix(startlft))
        if (substring(startlft[length(startlft)],nchar(startlft[length(startlft)]))=="+")
        startlft[length(startlft)] <- substring(startlft[length(startlft)],1,nchar(startlft[length(startlft)])-1)
    }
    if (numaggreg) {
        Lfpop1 <- Lftab1[,-1]
        Lfpop2 <- Lftab2[,-1]
    }
    if (filetype < 3&!numaggreg) {
        Lfpop1 <- makelftb2(Lfpop1,Lftab1,prev1,ncolprev1,labels[1])
        Lfpop2 <- makelftb2(Lfpop2,Lftab2,prev2,ncolprev2,labels[2])
        rownames(Lfpop1) <- Lfpop1$ageclass
        rownames(Lfpop2) <- Lfpop2$ageclass
    } else {
        names(Lfpop1)[1] <- "ageclass"
        dimnames(Lftab1)[[1]] <- Lfpop1$ageclass
        rownames(Lfpop1) <- as.character(Lfpop1$ageclass)
        names(Lfpop2)[1] <- "ageclass"
        dimnames(Lftab2)[[1]] <- Lfpop2$ageclass
        rownames(Lfpop2) <- as.character(Lfpop2$ageclass)
        if(!numaggreg) {
            Lfpop1 <- cbind(Lfpop1,Lftab1[as.character(Lfpop1$ageclass),])
            Lfpop2 <- cbind(Lfpop2,Lftab2[as.character(Lfpop2$ageclass),])
        }
        if (Attrib=="PS")   {
            Lfpop1$pi <- tapply(Lftab1$Lx*Lftab1$pi,Lftab1$ageclass,sum)/tapply(Lftab1$Lx,Lftab1$ageclass,sum)
            Lfpop2$pi <- tapply(Lftab2$Lx*Lftab2$pi,Lftab2$ageclass,sum)/tapply(Lftab2$Lx,Lftab2$ageclass,sum)
        } else if (Attrib=="PA") {
            row.names(prev1) <- prev1[,ncolprev1[1]]
            Lfpop1$pi <- prev1[as.character(Lfpop1$ageclass),ncolprev1[2]]
            row.names(prev2) <- prev2[,ncolprev2[1]]
            Lfpop2$pi <- prev2[as.character(Lfpop2$ageclass),ncolprev2[2]]
        }
    }

    # run function for Sullivan life table for both populations
    Lfpop1 <- makelftb3(disab.cause.pop1,Lfpop1,labels[1])
    Lfpop2 <- makelftb3(disab.cause.pop2,Lfpop2,labels[2])

    # change Lfpop to start from Astart

    #***************************************************

    List <- changestart(Lfpop1,selage)
    Lfpop1 <- List[[1]]  ; txtrange <- List[[2]]
    Lfpop2 <- changestart(Lfpop2,selage)[[1]]

    if(Attrib=="A"&!is.na(Astop)) {
        disab.cause.pop1 <- disab.cause.pop1[,as.character(Lfpop1$ageclass)]
        disab.cause.pop2 <- disab.cause.pop2[,as.character(Lfpop2$ageclass)]
    }

    if (filetype==3) {
        Lfpop1$Tx[length(Lfpop1$Lx):1] <- cumsum(Lfpop1$Lx[length(Lfpop1$Lx):1])
        Lfpop2$Tx[length(Lfpop2$Lx):1] <- cumsum(Lfpop2$Lx[length(Lfpop2$Lx):1])
    }

#      print extra output for lifetables:

    if(Iprint==1)
                 if (filetype==3) print("NO CALCULATION OF LIFETABLE, SO NO EXTRA OUTPUT") else
                 {
                     cat ("\n\n\n\n")
                     print("> > > OUTPUT PART 2: CALCULATION OF LIFETABLE < < <")
                     for (i in (1:length(Outlifetab))) print.h(Outlifetab[[i]])
                  }
    if(iboots==0) cat("\n\n")
    if(iboots==0) {
        print(paste("lifetables starting at ",txtrange," (t) and (t+1)"))
        print(Lfpop1)
        cat("\n\n")
        print(Lfpop2)
    }

#===========================================================================================================
#    8 synchronize number of age classes in abbreviated life table (causes of death) and table of attributions
#      (causes disability)
#===============================================================================================

    if(Attrib=="A"){
        if (length(as.double(dimnames(disab.cause.pop2)[[2]]))>length(Lfpop2$ageclass)){
            Extra <- length(as.double(dimnames(disab.cause.pop2)[[2]]))-length(Lfpop2$ageclass)
            if(Iprint>=0&Iprint<10) {
                cat("\n\n")
                print(paste("the life table is extended by",Extra,"age classes, because of table with attributions"))
            }
            Lfpop1 <- rbind(Lfpop1,Lfpop1[rep(dim(Lfpop1)[[1]],Extra),])
            Lfpop2 <- rbind(Lfpop2,Lfpop2[rep(dim(Lfpop2)[[1]],Extra),])
        } else if (length(as.double(dimnames(disab.cause.pop2)[[2]]))<length(Lfpop2$ageclass)) {
            Extra <- length(Lfpop2$ageclass) - length(as.double(dimnames(disab.cause.pop2)[[2]]))
            if(Iprint>=0&Iprint<10) {
                cat("\n\n")
                print(paste("table with attributions is extended by",Extra,"age classes, because of the life table"))
            }
            disab.cause.pop1 <- cbind(disab.cause.pop1,disab.cause.pop1[,rep(dim(disab.cause.pop1)[[2]],Extra)])
            disab.cause.pop2 <- cbind(disab.cause.pop2,disab.cause.pop2[,rep(dim(disab.cause.pop2)[[2]],Extra)])
        }
    }

#===============================================================================================
#    9 Calculate life expectancies and differences
#===============================================================================================

    if(Attrib!="N") {
        LE <- c(sum(Lfpop1$Lx*(1-Lfpop1$pi)),sum(Lfpop2$Lx*(1-Lfpop2$pi)))
        LE <- cbind(LE,c(sum(Lfpop1$Lx*Lfpop1$pi),sum(Lfpop2$Lx*Lfpop2$pi)))
    }
    if(exists("LE")) LE <- cbind(LE,c(sum(Lfpop1$Lx),sum(Lfpop2$Lx))) else LE <- c(sum(Lfpop1$Lx),sum(Lfpop2$Lx))
    if( class(LE)=="matrix") dimnames(LE) <- list(labels,c("without","with","total")) else
                             LE <- matrix(LE,dimnames=list(labels,"total"))
    DiffLE <- LE[2,] - LE[1,]

    if(Iprint<10) cat("\n\n")
    txtrange <-  if(is.na(Astop)) paste("from", Astart) else paste("between", Astart, "and", Astop)
    outtxtLE <-  if (Attrib!="N") paste("LE, DFLE and years with disability",txtrange) else
                                  paste("LE",txtrange)
    if (!is.na(Astop)) print(paste(Astop,"is start of last age group included"))

#================================================================================
#   10 Arriaga for 1 vs 2 and 2 vs 1
#===============================================================================================

    # Arriaga will be executed twice order to avoid that the results of the decomposition depend on
    #    whether the first or second time point is used as reference
    #function will be executed twice and calculation of mean total contribution

    if(Causes.mor&Iprint==2) {
        cat("\n\n")
        print ("see for equations the Demography paper")
    }
    if (Iprint==2) print(paste("first run with ","1.vs.2"," as reference"))
    lisTOT1 <- Arriaga(Lfpop1,Lfpop2,labels[1])

    CTOT1 <- lisTOT1[[2]]
    TOT1 <- lisTOT1[[1]]
    OutArriaga <<- mkheadtab(OutArriaga,paste(if(Causes.mor) "CTOT" else "TOT","1.vs.2",sep="-"),
                            if(Causes.mor) "CTOT equation 12" else "TOT according to equation 11",
                            CTOT1)
 #      print extra output for Arriaga (pop 1):

    length1 <- length(OutArriaga)
    if(Iprint==2) for (i in (1:length1)) print.h(OutArriaga[[i]])

    if (Iprint==2) cat("\n\n")
    if (Iprint==2) print(paste("second run with ","2.vs.1"," as reference"))
    lisTOT2 <- Arriaga(Lfpop2,Lfpop1,labels[2])
    CTOT2 <- lisTOT2[[2]]
    TOT2 <- lisTOT2[[1]]
    OutArriaga <<- mkheadtab(OutArriaga,paste(if(Causes.mor) "CTOT" else "TOT","2.vs.1",sep="-"),
                            if(Causes.mor) "CTOT equation 12" else "TOT according to equation 11",
                            CTOT2)

 #      print extra output for Arriaga (pop 2):

   length2 <- length(OutArriaga)
    if(Iprint==2) {
          for (i in ((length1+1):length2)) print.h(OutArriaga[[i]])
    }

    CTOT <- (CTOT1-CTOT2)/2
    OutArriaga <<- mkheadtab(OutArriaga,"CTOT",if(Causes.mor) "mean total contribution by cause CTOT" else
                                                             "mean total TOT according to equation 11",
                                                             CTOT)

#===============================================================================================
#   11 Decomposition in mortality and disability effect
#===============================================================================================

    if(Attrib!="N") {
        #Calculation of the total mortality effect (iMORx) equation 18, without indexing cause of death k
        #Equation 18 gives the formula for the years with disability based on prevalence (pi);
        #the same has to be done for year without disability (1-pi), see page 318, second paragraph
        #the rbind function couples pi and (1-pi) so the compuation can be done in one command.
        #Mort is a matrix containing both years with and without disability
        if(Iprint==2) {
             cat ("\n\n\n\n")
             print("===========================================================================================")
             print("> > > OUTPUT PART 4: DECOMPOSITION IN MORTALITY AND DISABILITY EFFECT < < <")
             cat ("\n\n\n\n")
            }
        Mort <- rbind((Lfpop1$pi+Lfpop2$pi)/2,1-((Lfpop1$pi+Lfpop2$pi)/2)) %*% (Lfpop2$Lx-Lfpop1$Lx)
        OutArriaga <<- mkheadtab(OutArriaga,"Mort","Mortality:",Mort)

        #Calculation of the total disability effect effect (iDISx) equation 21, without indexing cause of disability k
        Dis <- rbind(Lfpop2$pi-Lfpop1$pi,(1-Lfpop2$pi)-(1-Lfpop1$pi)) %*% ((Lfpop1$Lx+Lfpop2$Lx)/2)
#       dimnames(Dis)[[1]] <- list(c("with","without"),"disability effect")
        OutArriaga <<- mkheadtab(OutArriaga,"Dis","disability",Dis)
        Disage <- cbind(
                 (Lfpop1$pi-Lfpop2$pi)*(Lfpop1$Lx+Lfpop2$Lx)/2,
                 ((1-Lfpop1$pi)-(1-Lfpop2$pi))*(Lfpop1$Lx+Lfpop2$Lx)/2)
        dimnames(Disage)[[2]] <- c("without","with")
        Disage <- rbind(Disage ,apply(Disage,2,sum))
        if (filetype==3) {
            korter <- Lftab1[as.character(Lfpop1$ageclass),]
            dimnames(Disage)[[1]] <- c(as.character(korter$ageclass),NA)
        }
        dimnames(Disage)[[1]][dim(Disage)[1]] <- "TOTAL"
        OutArriaga <<- mkheadtab(OutArriaga,"Disage","Decomposition of disability effect by age",Disage)

#       print extra output for Arriaga after combination of 1 and 2:

        if(Iprint==2) for (i in ((length2+1):length(OutArriaga))) print.h(OutArriaga[[i]])
        if(Iprint<10) cat("\n")
        if(Iprint==2) print("difference total LE due to mortality, due to disability and both mortality and disability:")
        #is By definition, the size of the disability effect is the same for DFLE
        #as for life expectancy with disability, but the direction differs; page 324
        if(Iprint==2) print(sum(Mort))
        if(Enot) if(Iprint==2) print(sum(Dis)) else if(Iprint==2) print(round(sum(Dis),4))
        if(Iprint==2) print(sum(Mort)+sum(Dis))
        if(Iprint==2) print(" some checks:     apply(CTOT,1,sum):")
        if(Iprint==2) print ("summation of iTOTxk over k must be identical to the difference in Lx between the 2 populations")
        if(Iprint==2) print(apply(CTOT,1,sum))

    } else if(Causes.mor) newappCTOT <- apply(CTOT,2,sum)

    if(Attrib=="A"){
        #Relative attribution of disability to causes by age class, per population
        #Disability from each specific cause as fraction of total disability in that age class
        Countdis <- t(disab.cause.pop1[-c(1,2),])
        rdisab1 <- Countdis/apply(Countdis,1,sum)
        Countdis <- t(disab.cause.pop2[-c(1,2),])
        rdisab2 <- Countdis/apply(Countdis,1,sum)

        #Cause-specific difference in proportion disabled (equation 19)
        if(Iprint>=0&Iprint<10) print("Cause-specific difference in proportion disabled:")
        delta.pi.bc <- Lfpop2$pi*rdisab2-Lfpop1$pi*rdisab1
        if(Iprint>=0&Iprint<10) if(Enot)  print(delta.pi.bc) else print(round(delta.pi.bc,4))

        #Calculation of the cause-specific disability effect effect (iDISxk) equation 21
        #here with indexing cause of disability k
        Disk <-((Lfpop1$Lx+Lfpop2$Lx)/2)  %*%  delta.pi.bc
        Disk <- rbind(Disk,-Disk)
        if(Iprint==2) print("    disability effect by cause")
        if(Iprint==2) if (Enot) print(Disk) else print(round(Disk,4))
    }

    if(Attrib!="N"){
        if(Iprint<10) cat("\n\n")
        if(Iprint==2) print("combining mortality and disability:")

        #Calculation of the cause-specific mortality effect (iMORxk) equation 18
        #here with indexing cause of death k
        Mortk <- rbind((Lfpop1$pi+Lfpop2$pi)/2,1-((Lfpop1$pi+Lfpop2$pi)/2))%*%CTOT
        dimnames(Mortk)[[1]] <- c("with","without")
        if(Iprint==2) {print("   mortality:")
            Mortk
        }

        if(Attrib=="A"&Causes.mor){
            Dismortk <- Disk+cbind(matrix(0,nrow=2,ncol=1+Xinsti),Mortk)
            dimnames(Dismortk)[[1]] <- c("with","without")
            if(Iprint==2) print("   mortality + disability combined:")
            if (Enot) if(Iprint==2) print(Dismortk) else if(Iprint==2) print(round(Dismortk,4))
            if(Iprint==2) print("   overall sum:")
            if(Iprint==2) print(sum(Dismortk))
            if(Iprint==2) {print("   sum over rows:")
            apply(Dismortk,1,sum)}
        }
    }

#===============================================================================================
#   12 Decomposition of LE with disability by cause of disability
#         Not part of Sullivan decomposition tool as described in Demography 2004
#===============================================================================================

    if(Iprint<10) {
             cat ("\n\n\n\n")
             print("===========================================================================================")
             print("> > > OUTPUT PART 3: DECOMPOSITION OF LE WITH DISABILITY BY CAUSE < < <")
             cat ("\n\n\n\n")
    }
    if(Attrib=="A"){
        if(Iprint>=0&Iprint<10) print(labels[1])
        LEwdis1 <-  Lfpop1$pi*rdisab1
        if(Iprint>=0&Iprint<10) {
            print("proportion with disability by cause:")
            print( LEwdis1)
            cat("\n\n")
            print("LE with disability by cause:")
            print( Lfpop1$Lx %*% LEwdis1)
            print("LE with disability:")
            print( sum(Lfpop1$Lx %*% LEwdis1))
        }
        if(Iprint<10) cat("\n")
        if(Iprint>=0&Iprint<10) print(labels[2])
        LEwdis2 <-  Lfpop2$pi*rdisab2
        if(Iprint>=0&Iprint<10) {
            print("proportion with disability by cause:")
            print(LEwdis2)
            cat("\n\n")
            print("LE with disability by cause:")
            print( Lfpop2$Lx %*% LEwdis2)
            print("LE with disability:")
            print( sum(Lfpop2$Lx %*% LEwdis2))
       }
    }

#===============================================================================================
#   13 Decomposition of total life expectancy difference by age of origin
#===============================================================================================

    LEorigin <- as.matrix(c(apply((TOT1-TOT2)/2,2,sum),sum((TOT1-TOT2)/2)))
    dimnames(LEorigin)[[2]] <- "total"
    dimnames(LEorigin)[[1]][length(LEorigin)] <- "TOTAL"

#===============================================================================================
#   14 Summary
#===============================================================================================


    if(Attrib!="N")  {
        LE <- cbind(LE,100*LE[,1]/LE[,3])
        dimnames(LE)[[2]][4] <- "%HLY/LE"
    }
    SummaryDC <- mkheadtab(SummaryDC,"LE",outtxtLE,LE,boots=T,"LE, DFLE, LED")
    SummaryDC <- mkheadtab(SummaryDC,"DiffLE","difference in LE",DiffLE,boots=T,"difference in HE")
    SummaryDC <- mkheadtab(SummaryDC,"LEage","LE decomposed by age of origin",LEorigin,boots=T,"LE diff decomposed by age")

# 1 disab by age:   if Attrib!=N

    if(Attrib!="N") {
#        SummaryDC <- mkheadtab(SummaryDC,"weetikniet.CL","Lfpop2$Lx-Lfpop1$Lx",Lfpop2$Lx-Lfpop1$Lx)
        Byeffect <-  cbind(c(Mort[2],Dis[2]),c(Mort[1],Dis[1]),c(DiffLE[3],0))
        dimnames(Byeffect) <- list(c("Mort","Disab"),names(DiffLE))
        Byeffect <- rbind(Byeffect, apply(Byeffect,2,sum))
        dimnames(Byeffect)[[1]][3] <- "TOTAL"
        Nage <- length(dimnames(LEorigin) [[1]])-1
        dimnames(Disage) [[1]] [1:Nage] <- substr(dimnames(LEorigin) [[1]] [1:Nage], 3,4)
        SummaryDC <- mkheadtab(SummaryDC,"Byeffect","HE difference decomposed into mortality and disability effect",Byeffect,
                             boots=T,"HE dif by effect")
        SummaryDC <- mkheadtab(SummaryDC,"Disage","disability effect by age",Disage,boots=T,"disability effect by age")
    } 

# 2 mort by age:   always, but if Causes.mor it has to be calculated:

    if(Attrib!="N") {
        if(Causes.mor) {       # decompose mortality by age, although it has been decomposed by cause
            TOT  <- (TOT1-TOT2)/2
            MortA <- rbind((Lfpop1$pi+Lfpop2$pi)/2,1-((Lfpop1$pi+Lfpop2$pi)/2))%*%TOT
            ByageM <- cbind(t(MortA[c(2,1),]),apply(TOT,2,sum))
            ByageM <- rbind(ByageM,apply(ByageM,2,sum))
            dimnames(ByageM)[[1]][dim(ByageM)[[1]]] <- "TOTAL"
            dimnames(ByageM)[[2]] <- c("without","with","total")
            SummaryDC <- mkheadtab(SummaryDC,"Mortage","Decomposition of mortality effect by age",ByageM,boots=T,"mort effect by age")
        } else {
            BycauseM <-  cbind(t(Mortk[c(2,1),]),apply(CTOT,2,sum))
            dimnames(BycauseM)[[2]] <- names(DiffLE)
            BycauseM <- rbind(BycauseM,apply(BycauseM,2,sum))
            dimnames(BycauseM)[[1]][dim(BycauseM)[[1]]] <- "TOTAL"
            SummaryDC <- mkheadtab(SummaryDC,"Mortage","Decomposition of mortality effect by age",BycauseM,boots=T,"mort effect by age")
        }
    }

# 3 disab by cause:    if Attrib=="A"

    if(Attrib=="A"){
        BycauseD <-  cbind(t(Disk[c(2,1),]),rep(0,dim(Disk)[[2]]))
        dimnames(BycauseD)[[2]] <- names(DiffLE)
        BycauseD <- rbind(BycauseD,apply(BycauseD,2,sum))
        dimnames(BycauseD)[[1]][dim(BycauseD)[[1]]] <- "TOTAL"
        SummaryDC <- mkheadtab(SummaryDC,"Discause","Disability effect decomposed by cause",
                             BycauseD,boots=T,"disab effect by cause")
    }

# 4 mort by cause:     if (Causes.mor)

    if(Causes.mor) {            # vanaf hier...
        if( Attrib=="N"){
            SummaryDC <- mkheadtab(SummaryDC,"newappCTOT","Mortality effect decomposed by cause",
                                   newappCTOT,boots=T,"mort effect by cause")
        } else {
            BycauseM <-  cbind(t(Mortk[c(2,1),]),apply(CTOT,2,sum))
            dimnames(BycauseM)[[2]] <- names(DiffLE)
            BycauseM <- rbind(BycauseM,apply(BycauseM,2,sum))
            dimnames(BycauseM)[[1]][dim(BycauseM)[[1]]] <- "TOTAL"
            SummaryDC <- mkheadtab(SummaryDC,"Mortcause","Mortality effect decomposed by cause",
                                 BycauseM,boots=T,"mort effect by cause")
        }
        if(Attrib=="A") {
            Bycause <-  cbind(t(Dismortk[c(2,1),]),c(rep(0,1+Xinsti),apply(CTOT,2,sum)))
            dimnames(Bycause)[[2]] <- names(DiffLE)
            Bycause <- rbind(Bycause,apply(Bycause,2,sum))
            dimnames(Bycause)[[1]][dim(Bycause)[[1]]] <- "TOTAL"
            SummaryDC <- mkheadtab(SummaryDC,"Bycause","Decomposition difference by cause: sum cause of mortality and of disability",
                                 Bycause,boots=T,"sum mortality and disability")

            txtdecomp<-c("LE without disability","LE with disability", "LE total")
            txtbyc <- c("without","with","tot")
            for (i in (1:3)) {
                tabout <- cbind(c(0,BycauseM[,i]),BycauseD[,i],Bycause[,i])
                dimnames(tabout) <- list(dimnames(BycauseD)[[1]],c("by mortality","by disability","by both"))
                SummaryDC <- mkheadtab(SummaryDC,paste("Bycause",txtbyc[i]),
                    paste("Decomposition of differences by causes",txtdecomp[i]), tabout)
            }
        }
    }         #   ...  tot hier
    if(Nboots>0) list(Outlifetab=Outlifetab,OutArriaga=OutArriaga,SUMMARY=SummaryDC,Outboots=Outboots) else
                 list(Outlifetab=Outlifetab,OutArriaga=OutArriaga,SUMMARY=SummaryDC)

# end of the function Decompose
}

RESULT <- Decompose()

cat("\n\n\n")
print("===========================================================================================")
print("> > > OUTPUT PART 4: SUMMARY OF OUTCOMES OF DECOMPOSITION  ANALYSIS < < <")
cat ("\n\n\n\n")
for (i in (1:length(RESULT$SUMMARY))) print.h(RESULT$SUMMARY[[i]])


#===============================================================================================
#   15 Bootstrap
#===============================================================================================
if (Nboots >0){
    if(filetype==1) {
         # replace zero by half and take care that total number of deaths remains the same (TO BE CHECKED)
         replacehalf <-function(pryr,columns){
            Deaths <-pryr[,columns[4]]
            plus <- sum(0.5*(Deaths==0))
            prhalf <<- sum(plus)>0
            Deaths[Deaths>0] <- Deaths[Deaths>0]-plus/sum(Deaths>0)
            ifelse(Deaths==0,0.5,Deaths)
         }
         pryr1[,columns1[4]] <- replacehalf(pryr1,columns1)
         if(prhalf) {
             cat("\n\nZeroes replaced by halfs:\n")
             print(pryr1)
         }
         pryr2[,columns2[4]] <- replacehalf(pryr2,columns2)
         if(prhalf) {
             cat("\n\nZeroes replaced by halfs:\n")
             print(pryr2)
         }
    }
    sink()
    pryr1.ori <- pryr1
    pryr2.ori <- pryr2
    if(substr(Attrib,1,1)=="P") {
       prev1.ori <- prev1
       prev2.ori <- prev2
    } else if(Attrib=="A") {
        fnattrib1 <- paste(fnattrib1,"xx",sep="")
        fnattrib2 <- paste(fnattrib2,"xx",sep="")
        firstsearch <- read.table(fnattrib2,nrow=300,fill=T,header=F,blank.lines.skip=F)
        regels.nn <- (1:300)[firstsearch[,1]=="nn"][1:2]
        linespb <- regels.nn[2]-regels.nn[1]
        startpb <- regels.nn[1]-linespb-1
    }
    for (iboots in (1:Nboots)) {
         print(iboots)
         RESULT$Outboots <- cbind(RESULT$Outboots,Decompose()$Outboots[,4])
    }
    sink(fileout,append=T)
    options(width=198)
    cat("\n\n\n\n BOOTSTRAP RESULTS (",Nboots," replicas)\n\n")
    RESULTCI <- RESULT$Outboots[,1:4]
    RESULTCI$bmean <-apply(RESULT$Outboots[,-(1:4)],1,mean)
    RESULTCI$blow <-apply(RESULT$Outboots[,-(1:4)],1,quantile,0.025)
    RESULTCI$bhig <-apply(RESULT$Outboots[,-(1:4)],1,quantile,0.975)
    rownames(RESULTCI) <-1:nrow(RESULTCI)
    print(RESULTCI)
    RESULT[[4]] <- list(CIboots=RESULTCI,Outboots=RESULT$Outboots)
}

sink(fileout, append=T)
cat("\n\n")
if(matchAC==F) print("WARNING:NUMBER OF AGE CLASSES IN LIFE TABLE AND NUMBER OF CLASSES IN CAUSES OF DEATH OR ANSWER TO QUESTION Q8 DO NOT MATCH")

if(matchPR==F) print("WARNING: SINGLE YEAR PREVALENCES CANNOT BE AGGREGATED INTO AGE CLASSES")

if(nodenomdis) print(" HELP YOU HAVE NOT PROVIDED THE NUMBER OF RESPONDERS WITH THE DISABILITY PREVALENCE")

sink()
sink()


if(matchAC==F) print("WARNING:NUMBER OF AGE CLASSES IN LIFE TABLE AND NUMBER OF CLASSES IN CAUSES OF DEATH OR ANSWER TO QUESTION Q8 DO NOT MATCH")

if(matchPR==F) print("WARNING: SINGLE YEAR PREVALENCES CANNOT BE AGGREGATED INTO AGE CLASSES")

if(nodenomdis) print(" HELP YOU HAVE NOT PROVIDED THE NUMBER OF RESPONDERS WITH THE DISABILITY PREVALENCE")

Aggregate <- function(X,cutl) {
      X <- X[[2]]
      X. <- as.matrix(X[-nrow(X),])
      Rownames <- ifelse(substr(row.names(X.),1,1)=="y",substr(row.names(X.),3,nchar(row.names(X.))),row.names(X.))
      sectie <- rep(0,length(Rownames))
      newRown <- NULL
      for (il in (1:length(cutl))) {
           sectie <- sectie+cumsum(Rownames==as.character(cutl[il]))
           newRown <- c(newRown,row.names(X.)[Rownames==as.character(cutl[il])])
      }
      newX <- NULL
      for (is in (1:max(sectie))) newX <- rbind(newX, apply(as.matrix(X.[sectie==is,]),2,sum))
      newX <- rbind(newX,X[nrow(X),])
      dimnames(newX) <- list(c(newRown,row.names(X)[nrow(X)]),colnames(X))
      newX
}

extra <- function(){
RESULT$summary$LEorigin
Aggregate(RESULT$summary$LEorigin,c(50,55,70))

RESULT$summary$Disage
Aggregate(RESULT$summary$Disage,c(50,70,90))

RESULT$summary$ByageM
Aggregate(RESULT$summary$ByageM,c(50,75,95))
}
